# Supplementary material for: Biological Sex Influences the Pharmacokinetics and Organ Dosimetry of 177Lu-DOTATATE: A Systematic Preclinical Evaluation
Source: Pharmaceuticals (Basel). 2026 May 15;19(5):774. doi: 10.3390/ph19050774 (PMC13209772; doi:10.3390/ph19050774)
Supplement: Supplementary file 1 [file pharmaceuticals-19-00774-s001.zip]

Archive with 1 entries (1 files):
- pharmaceuticals-4253626-supplementary.pdf
